# Supplementary material for: Age-related change in adult chimpanzee social network integration
Source: Evol Med Public Health. 2021 Dec 1;9(1):448–59. doi: 10.1093/emph/eoab040 (PMC8697844; doi:10.1093/emph/eoab040)
Supplement: eoab040_Supplementary_Data [file eoab040_supplementary_data.zip]

Archive with 4 entries (4 files):
- 2._supplemental_text_and_tables_social_aging_11.6.2021 ...docx
- Fig S1. Grooming by rank panel.png
- Fig S2. female mixed sex sna by time swollen.png
- Fig S3. strength in prop cyc and age w labels.png
